# Supplementary material for: Comparative Genomics and Phylogenomics of East Asian Tulips (Amana, Liliaceae)
Source: Front Plant Sci. 2017 Apr 4;8:451. doi: 10.3389/fpls.2017.00451 (PMC5378804; doi:10.3389/fpls.2017.00451)
Supplement: Table S1 — Codon usage and relative synonymous codon usage (RSCU) value of six Amana chloroplast genomes. [file Table1.XLSX]

## Sheet: Sheet1
AA	codon	Amana edulis		A. latifolia		A. erythronioides		A. anhuiensis		A. kuocangshanica		A. wanzhensis
		Number	RSCU	Number	RSCU	Number	RSCU	Number	RSCU	Number	RSCU	Number	RSCU
Phe	TTT	870	1.27	869	1.27	867	1.27	869	1.27	865	1.26	870	1.27
	TTC	503	0.73	503	0.73	503	0.73	504	0.73	507	0.74	504	0.73
Leu	TTA	835	1.98	840	1.99	835	1.98	836	1.98	834	1.98	838	1.98
	TTG	494	1.17	497	1.17	494	1.17	497	1.18	497	1.18	497	1.18
	CTT	562	1.33	561	1.33	562	1.33	570	1.35	562	1.33	566	1.34
	CTC	165	0.39	166	0.39	165	0.39	164	0.39	165	0.39	165	0.39
	CTA	320	0.76	324	0.77	322	0.76	318	0.75	323	0.77	321	0.76
	CTG	151	0.36	150	0.35	150	0.36	151	0.36	148	0.35	149	0.35
Ser	TCT	553	1.73	553	1.74	548	1.72	552	1.73	549	1.72	550	1.72
	TCC	291	0.91	293	0.92	292	0.92	294	0.92	292	0.92	292	0.91
	TCA	400	1.25	401	1.26	407	1.28	402	1.26	404	1.27	405	1.27
	TCG	166	0.52	160	0.5	164	0.51	161	0.5	163	0.51	164	0.51
	AGT	406	1.27	405	1.27	405	1.27	404	1.27	407	1.28	408	1.28
	AGC	99	0.31	100	0.31	98	0.31	100	0.31	96	0.3	98	0.31
Tyr	TAT	746	1.65	743	1.64	746	1.64	748	1.64	745	1.64	745	1.64
	TAC	160	0.35	163	0.36	161	0.36	163	0.36	162	0.36	163	0.36
TER	TAA	47	1.7	46	1.66	46	1.66	45	1.63	46	1.66	45	1.63
	TAG	18	0.65	18	0.65	18	0.65	19	0.69	18	0.65	19	0.69
	TGA	18	0.65	19	0.69	19	0.69	19	0.69	19	0.69	19	0.69
Cys	TGT	216	1.51	217	1.52	217	1.52	217	1.52	217	1.52	215	1.52
	TGC	71	0.49	69	0.48	69	0.48	68	0.48	69	0.48	68	0.48
Trp	TGG	420	1	421	1	422	1	421	1	421	1	421	1
Pro	CCT	396	1.56	397	1.56	397	1.56	395	1.55	394	1.55	395	1.55
	CCC	215	0.84	216	0.85	217	0.85	217	0.85	218	0.85	217	0.85
	CCA	296	1.16	300	1.18	293	1.15	296	1.16	295	1.16	297	1.16
	CCG	111	0.44	108	0.42	112	0.44	114	0.45	113	0.44	112	0.44
His	CAT	475	1.59	476	1.59	476	1.6	477	1.6	476	1.59	477	1.59
	CAC	121	0.41	121	0.41	120	0.4	121	0.4	121	0.41	122	0.41
Gln	CAA	631	1.48	633	1.48	634	1.49	630	1.48	629	1.48	631	1.48
	CAG	220	0.52	220	0.52	219	0.51	222	0.52	221	0.52	223	0.52
Arg	CGT	341	1.4	338	1.39	340	1.4	340	1.4	340	1.4	340	1.4
	CGC	95	0.39	94	0.39	93	0.38	94	0.39	94	0.39	93	0.38
	CGA	327	1.34	326	1.34	322	1.33	324	1.33	325	1.33	324	1.33
	CGG	103	0.42	102	0.42	103	0.42	102	0.42	102	0.42	101	0.42
	AGA	467	1.91	468	1.92	467	1.92	467	1.92	467	1.92	466	1.92
	AGG	133	0.54	133	0.55	132	0.54	133	0.55	134	0.55	133	0.55
Ile	ATT	1028	1.45	1022	1.44	1021	1.44	1020	1.44	1027	1.45	1022	1.44
	ATC	420	0.59	418	0.59	417	0.59	418	0.59	415	0.59	417	0.59
	ATA	685	0.96	689	0.97	682	0.97	685	0.97	685	0.97	684	0.97
Met	ATG	574	1	576	1	574	1	573	1	574	1	572	1
Thr	ACT	508	1.65	511	1.66	508	1.65	512	1.65	512	1.66	511	1.65
	ACC	207	0.67	207	0.67	207	0.67	207	0.67	206	0.67	207	0.67
	ACA	378	1.23	377	1.22	376	1.22	379	1.22	376	1.22	378	1.22
	ACG	141	0.46	139	0.45	141	0.46	141	0.46	143	0.46	141	0.46
Asn	AAT	903	1.56	900	1.56	903	1.56	898	1.56	903	1.56	900	1.56
	AAC	254	0.44	255	0.44	255	0.44	256	0.44	256	0.44	257	0.44
Lys	AAA	869	1.46	876	1.47	876	1.47	875	1.46	878	1.47	877	1.47
	AAG	323	0.54	318	0.53	318	0.53	321	0.54	317	0.53	320	0.53
Val	GTT	495	1.47	497	1.47	501	1.48	498	1.48	498	1.47	498	1.47
	GTC	176	0.52	174	0.51	172	0.51	173	0.51	173	0.51	173	0.51
	GTA	498	1.48	500	1.48	502	1.48	496	1.47	499	1.48	500	1.48
	GTG	180	0.53	182	0.54	182	0.54	183	0.54	182	0.54	182	0.54
Ala	GCT	615	1.8	616	1.8	615	1.8	618	1.81	614	1.8	616	1.8
	GCC	219	0.64	218	0.64	218	0.64	217	0.63	218	0.64	218	0.64
	GCA	400	1.17	403	1.18	403	1.18	404	1.18	402	1.18	405	1.18
	GCG	135	0.39	130	0.38	131	0.38	129	0.38	132	0.39	130	0.38
Asp	GAT	804	1.62	800	1.62	796	1.62	797	1.62	803	1.62	800	1.62
	GAC	188	0.38	190	0.38	186	0.38	186	0.38	188	0.38	186	0.38
Glu	GAA	919	1.5	916	1.49	915	1.5	920	1.5	917	1.5	918	1.5
	GAG	308	0.5	311	0.51	309	0.5	307	0.5	309	0.5	308	0.5
Gly	GGT	542	1.28	541	1.27	543	1.27	542	1.27	542	1.27	542	1.27
	GGC	186	0.44	191	0.45	191	0.45	193	0.45	191	0.45	193	0.45
	GGA	667	1.57	667	1.57	667	1.56	665	1.56	666	1.56	667	1.56
	GGG	303	0.71	304	0.71	305	0.72	304	0.71	305	0.72	305	0.71
Total		24367		24378		24349		24371		24369		24380
