# Supplementary material for: Comparative Genomics and Phylogenomics of East Asian Tulips (Amana, Liliaceae)
Source: Front Plant Sci. 2017 Apr 4;8:451. doi: 10.3389/fpls.2017.00451 (PMC5378804; doi:10.3389/fpls.2017.00451)
Supplement: Table S2 — Nucleotide variability (Pi) values and total number of mutation (Eta) in Amana. [file Table2.XLSX]

## Sheet: Sheet1
Name	length	Eta	PI
CDS psbA	1062	1	0.00031
IGS psbA-trnK	228	5	0.00819
intron trnK-UUU	2681	38	0.00534
CDS matK	1551	20	0.00456
CDS rps16	252	1	0.00132
intron rps16	905	10	0.00431
IGS rps16-trnQ	892	14	0.00789
IGS trnQ-psbK	334	4	0.00481
IGS trnS-trnG	756	16	0.00945
intron trnG-UCC	727	10	0.00501
CDS atpA	1524	9	0.00197
CDS atpF	570	6	0.00386
intron atpF	782	11	0.00555
IGS atpF-atpH	485	6	0.0051
CDS atpH	246	2	0.00271
IGS atpH-atpI	531	15	0.00973
CDS atpI	744	3	0.00161
IGS atpI-rps2	267	1	0.00128
CDS rps2	711	6	0.00281
IGS rps2-rpoC2	210	3	0.006
CDS rpoC2	4149	28	0.00257
CDS rpoC1	2073	14	0.00235
intron rpoC1	705	5	0.00239
CDS rpoB	3207	11	0.00127
IGS rpoB-trnC	880	18	0.00763
IGS trnC-petN	570	6	0.00876
IGS psbM-trnD	484	10	0.00934
IGS trnD-trnY	310	5	0.00577
IGS trnE-trnT	954	17	0.00815
IGS trnT-psbD	1228	10	0.004
CDS psbD	1062	8	0.00308
CDS psbC	1422	4	0.00108
IGS trnS-psbZ	217	2	0.00409
IGS psbZ-trnG	286	6	0.00783
CDS rps14	303	2	0.00286
CDS psaB	2205	7	0.00136
CDS psaA	2253	10	0.00157
IGS psaA-ycf3	619	9	0.00556
CDS ycf3	513	1	0.00065
intron1 ycf3	723	9	0.00417
intron2 ycf3	728	7	0.00333
IGS ycf3-trnS	588	7	0.00476
IGS trnS-GGA	312	5	0.00644
IGS rps4-trnT	340	2	0.00206
IGS trnT-trnL	772	13	0.00639
intron trnL-UAA	575	4	0.00273
IGS trnF-ndhJ	752	9	0.00475
CDS ndhJ	477	3	0.0021
CDS ndhK	879	7	0.00265
IGS ndhC-trnV	1005	14	0.00577
intron trnV-UAC	599	8	0.00461
CDS atpE	408	3	0.00294
CDS atpB	1497	10	0.00236
IGS atpB-rbcL	816	6	0.00284
CDS rbcL	1464	12	0.00351
IGS rbcL-accD	951	6	0.00318
CDS accD	1491	6	0.00135
IGS accD-psaI	830	28	0.01625
IGS psaI-ycf4	290	3	0.00417
CDS ycf4	555	5	0.00348
IGS ycf4-cemA	537	13	0.0093
CDS cemA	690	4	0.00184
IGS cemA-petA	238	1	0.0014
CDS petA	963	4	0.0018
IGS petA-psbJ	688	23	0.01239
CDS psbE	252	2	0.00265
IGS psbE-petL	1080	34	0.001459
IGS trnP-psaJ	422	27	0.002471
IGS psaJ-rpl33	522	7	0.00551
CDS rps18	306	3	0.00392
IGS rps18-rpl20	254	2	0.00348
CDS rpl20	354	2	0.00145
IGS rpl20-rps12	772	9	0.00429
CDS clpP	615	7	0.00444
intron1 clpP	824	12	0.00638
inrton2 clpP	614	11	0.0064
IGS clpP-psbB	416	4	0.00388
CDS petB	1527	5	0.00109
IGS petB-psbT	210	1	0.00291
CDS psbH	222	1	0.0027
CDS petB	654	3	0.00183
intron petB	803	8	0.00337
CDS petD	483	1	0.00124
intron petD	795	9	0.00428
IGS petD-rpoA	219	6	0.00948
CDS rpoA	1020	8	0.00335
CDS rps11	417	3	0.00288
IGS rpl36-rps8	212	4	0.00677
CDS rpl14	369	3	0.00327
CDS rpl16	408	4	0.00327
intron rpl16	755	5	0.00277
CDS rps3	657	5	0.00254
CDS rps19	297	2	0.00239
CDS rpl2	819	1	0.00041
CDS ycf2	6726	24	0.00127
IGS trnL-ndhB	574	3	0.00174
CDS ndhB	1533	3	0.00065
intron ndhB	686	1	0.00049
IGS rps12-trnV	1850	22	0.00402
IGS trnI-GAU	931	3	0.00107
intron trnA-UGC	805	1	0.00042
rrn23s	2816	1	0.00021
IGS rrn4.5s-rrn5s	227	2	0.00398
CDS ndhF	2223	19	0.00325
IGS ndhF-rpl32	699	18	0.001221
IGS rpl32-trnL	772	20	0.01178
CDS ccsA	966	13	0.00531
CDS ndhD	1506	16	0.00381
CDS psaC	246	1	0.00136
IGS psaC-ndhE	422	5	0.00505
CDS ndhE	306	3	0.00392
CDS ndhG	531	2	0.00126
IGS ndhG-ndhI	260	2	0.00349
CDS ndhI	543	1	0.00061
CDS ndhA	1095	7	0.00268
intron ndhA	1025	12	0.00417
CDS ndhH	1182	7	0.00214
CDS rps15	273	6	0.00806
IGS rps15-ycf1	429	15	0.01655
ycf1	5195	100	0.00697
