# Supplementary material for: Comparative Genomics and Phylogenomics of East Asian Tulips (Amana, Liliaceae)
Source: Front Plant Sci. 2017 Apr 4;8:451. doi: 10.3389/fpls.2017.00451 (PMC5378804; doi:10.3389/fpls.2017.00451)
Supplement: Table S3 — Analyses of repeat sequences in six Amana chloroplast genomes. [file Table3.XLSX]

## Sheet: Sheet1
			Amana edulis		A. latifolia		A. erythronioides		A. anhuiensis		A. kuocangshanica		A. wanzhensis
			repeat 1	repeat 2	repeat 1	repeat 2	repeat 1	repeat 2	repeat 1	repeat 2	repeat 1	repeat 2	repeat 1	repeat 2
repeat type		length	start position	start position	start position	start position	start position	start position	start position	start position	start position	start position	start position	start position
F	1	94									89176	89200
	2				143230	143254					143680	143704
	3	83									89187	89211
	4	70	89311	89335	88771	88795	89283	89307	89171	89195	89176	89224	89018	89042
	5				143230	143278	143699	143723	143696	143720	143680	143728	143559	143583
	6	64											81467	81531
	7	61									29381	29418
	8	59	89322	89346	88782	88806	89294	89318	89182	89206	89187	89235	89029	89053
	9	58									143716	143740
	10										143692	143740
	11		36994	39218	36654	38878	37004	39228	36993	39217	36870	39094	36712	38936
	12	53	143801	143825
	13	46	89311	89359	88771	88819	89283	89331	89171	89219	89176	89248	89018	89066
	14				143230	143302	143699	143747	143696	143744	143680	143752	143559	143607
	15	44									0	151014	0	150869
	16				57331	57374
	17	43			0	150570
	18	42	0	151094
	19								29482	29530			29218	29266
	20	39	41902	96124	41559	95585	41929	96096	41901	95985	41785	96014	41619	95832
	21	37			29220	29257
	22		143760	143832
	23	35	89346	89370	88806	88830	89318	89342	89206	89230	89235	89259	89053	89077
	24										89211	89259
	25		91535	141595	90995	141065	91506	141535	91395	141531	91424	141515	91242	141394
	26		37017	39241	36677	38901	37027	39251	37016	39240	36893	39117	36735	38959
	27		58138	58163	57558	57583	58149	58174	58048	58073	57997	58022	57771	57796
	28		41905	93028	41562	92488	41932	92999	41904	92888	41788	92917	41622	92735
	29		73928	137005	73385	136474	73958	136944	73845	136940	73800	136924	73591	136803
	30		143760	143808
	31	34			143242	143314	143711	143759	143708	143756	143692	143764	143571	143619
	32		143820	143844	143266	143314	143735	143759	143732	143756	143716	143764	143595	143619
	33				143290	143314
	34	33					3796	3823
	35		89300	89372
	36	32					29484	29521	29463	29548	29381	29455	29199	29284
	37				88761	88833
	38		143801	143849
	39	31							75369	75384			75137	75152
	40		78784	78787
	41				48745	48762
	42		7825	33936	7752	33604	7875	33954	7854	33942	7812	33818	7858	33661
	43	30	9428	34766	9312	34426	9455	34774	9426	34764	9389	34639	9436	34484
	44						22086	22090
	45		29490	29527			30657	30668	29463	29500			29199	29236
	46		37025	39249	36685	38909	37035	39259	37024	39248	36901	39125	36743	38967
	47		41911	79872	41568	79329	41938	79862	41910	79762	41794	79753	41628	79545
	48												65432	122994
	49		75469	75483
	50						78765	78768
	51		86917	86938	86371	86392	86913	86934			86806	86827
	52		89280	89304
	53		146200	146221	145676	145697	146115	146136			146120	146141
P	54	101			88764	143254
	55	94									89176	143680
	56										89200	143704
	57	84	89304	143801
	58	83									89187	143680
	59										89211	143704
	60	72									110434	110434
	61	70			88771	143230	89283	143699	89171	143696	89176	143680	89018	143559
	62		89335	143808	88795	143278	89307	143723	89195	143720	89224	143728	89042	143583
	63	64			110017	110017			110471	110471			110319	110319
	64	62			97155	134900
	65				13382	13382
	66	61							55063	55063
	67	59	89346	143808	88806	143278	89294	143699	89182	143696	89187	143680	89029	143559
	68						89318	143723	89206	143720	89235	143728	89053	143583
	69	53	89311	143801
	70	49	44814	44814	44466	44466	44839	44839	44792	44792	44687	44687	44510	44510
	71	46			88771	143230	89283	143699	89171	143696	89176	143680	89018	143559
	72		89359	143832	88819	143302	89331	143747	89219	143744	89248	143752	89066	143607
	73	44	0	82027	0	81481	0	82024	0	81911	0	81916	0	81758
	74	42	89322	143801
	75	40	89300	143801
	76	39	41902	137002	41559	136471	41929	136941	41901	136937	41785	136921	41619	136800
	77		107867	124875
	78	38	27702	27702	27556	27556	27711	27711	27669	27669	27616	27616	27408	27408
	79	37	89320	143760
	80	35			6124	6124
	81		41905	140102	41562	139572	41932	140042	41904	140038	41788	140022	41622	139901
	82		73928	96125	73385	95586	73958	96097	73845	95986	73800	96015	73591	95833
	83		89346	143760	88806	143230	89318	143699	89206	143696	89211	143680	89053	143559
	84		89370	143808	88830	143278	89342	143723	89230	143720	89235	143680	89077	143583
	85										89259	143704
	86										89259	143728
	87		91535	91535	90995	90995	91506	91506	91395	91395	91424	91424	91242	91242
	88				107326	124337
	89		109887	109887	109336	109336	109843	109843	109742	109742	109757	109757	109599	109599
	90		141595	141595	141065	141065	141535	141535	141531	141531	141515	141515	141394	141394
	91	34									75341	75348
	92		112376	112376	111872	111872	110580	110580	112307	112307	112309	112309	112153	112153
	93						112389	112389
	94	33	89300	143760
	95				112303	112345	112820	112862	112738	112780	112740	112782	112584	112626
	96	32	33935	43350	33603	43001	33953	43376	33941	43343	33817	43223	33660	43060
	97				88761	143230
	98	31	7827	43348	7754	42999	7877	43374	7856	43341	7814	43221	7860	43058
	99				54782	54807	55152	55177			55012	55037	54777	54813
	100						80028	80028			79919	79919
	101		120966	121009
	102	30					3715	40239
	103												3725	78452
	104		5508	5508	5515	5515	5536	5536	5520	5520	5497	5497	5546	5546
	105								46360	68031			46087	67779
	106		76284	76326	75742	75784	76265	76307	76185	76227	76157	76199	75953	75995
	107		86917	146197	86371	145673	86913	146112			86806	146117
	108		86938	146218	86392	145694	86934	146133			86827	146138
	109		112812	112847	110572	110610	111102	111140	111026	111064	110993	111031	110874	110912
	110				120446	120478	120974	121006	120920	120952	120900	120932	120765	120797
	111		124505	124505	123968	123968	124496	124496	124436	124436	124422	124422	124290	124290
R	112	38					30657	30657
	113	37	30028	30028	29702	29702	29998	29998	30051	30051	29932	29932	29769	29769
	114	32	75482	110544	74926	74934
	115	31			7972	7972
	116						30665	30667
	117		75480	75480
	118								110347	110347
	119	30					22094	22094
	120		78791	78791
