# Supplementary material for: Comparative Genomics and Phylogenomics of East Asian Tulips (Amana, Liliaceae)
Source: Front Plant Sci. 2017 Apr 4;8:451. doi: 10.3389/fpls.2017.00451 (PMC5378804; doi:10.3389/fpls.2017.00451)
Supplement: Table S4 — Simple sequence repeat (SSR) distribution in six Amana chloroplast genomes. [file Table4.XLSX]

## Sheet: Sheet1
The simple sequence repeats in six Amana cp genomes
A. edulis					A. latifolia					A. erythronioides					A. anhuiensis					A. kuocangshanica					A. wanzhensis
type	size	start	end	location	type	size	start	end	location	type	size	start	end	location	type	size	start	end	location	type	size	start	end	location	type	size	start	end	location
T	10	1756	1765	intron trnK-UUU	A	17	3715	3731	intron trnK-UUU	T	11	1764	1774	intron trnK-UUU	A	20	3713	3732	intron trnK-UUU	A	10	4167	4176	IGS trnK-rps16	T	12	1773	1784	intron trnK-UUU
A	10	5228	5237	intron rps16	A	10	4178	4187	IGS trnK-rps16	A	17	3720	3736	intron trnK-UUU	A	10	4176	4185	IGS trnK-rps16	T	13	6601	6613	IGS rps16 trnQ	A	16	3728	3743	intron trnK-UUU
T	13	6609	6621	IGS rps16-trnQ	A	15	5230	5244	intron rps16	T	13	6661	6673	IGS rps16-trnQ	T	13	6624	6636	IGS rps16-trnQ	A	10	7531	7540	IGS psbK psbI	A	11	4200	4210	IGS trnK-rps16
A	11	7444	7454	IGS psbK-psbI	T	15	6539	6553	IGS rps16-trnQ	A	10	7494	7506	IGS psbK-psbI	A	10	7116	7125	IGS trnQ-psbK	TA	10	8448	8457	IGS trnS-trnG	T	14	6650	6663	IGS rps16-trnQ
A	11	7542	7552	IGS psbK-psbI	AT	10	7976	7985	IGS trnS-trnG	A	13	7590	7602	IGS psbK-psbI	A	10	7453	7462	IGS psbK-psbI	AGAA	12	9528	9539	IGS trnG-trnR	A	17	7569	7585	IGS psbK-psbI
TA	10	8461	8470	IGS trnS-trnG	AT	10	7990	7999	IGS trnS-trnG	A	12	7979	7990	IGS trnS-trnG	A	10	7572	7581	IGS psbK-psbI	CT	10	11906	11915	intron atpF	A	11	7962	7972	IGS trnS-trnG
AGAA	12	9567	9578	IGS trnG-trnR	TA	10	8374	8383	IGS trnS-trnG	TA	10	8505	8514	IGS trnS-trnG	TA	10	8484	8493	IGS trnS-trnG	A	12	12457	12468	intron atpF	TA	10	8490	8499	IGS trnS-trnG
CT	10	11945	11954	intron atpF	AGAA	12	9451	9462	IGS trnG-trnR	AGAA	12	9594	9605	IGS trnG-trnR	AGAA	12	9565	9576	IGS trnG-trnR	A	14	13427	13440	IGS atpH-atpI	T	13	8904	8916	intron trnG-UCC
A	13	12498	12510	intron atpF	CT	10	11829	11838	intron atpF	CT	10	11972	11981	intron atpF	CT	10	11949	11958	intron atpF	T	15	13709	13723	IGS atpH-atpI	AGAA	12	9575	9586	IGS trnG-trnR
A	10	13471	13480	IGS atpH-atpI	A	12	12381	12392	intron atpF	A	11	12529	12539	intron atpF	A	13	12503	12515	intron atpF	T	10	15679	15688	IGS rpl2-rpoC2	CT	10	11959	11968	intron atpF
T	15	13749	13763	IGS atpH-atpI	A	10	13353	13362	IGS atpH-atpI	AAAT	12	12537	12548	intron atpF	T	13	13753	13765	IGS atpH-atpI	TTA	12	15798	15809	IGS rpl2-rpoC2	A	13	12512	12524	intron atpF
T	12	15719	15730	IGS rpl2-rpoC2	T	17	13633	13649	IGS atpH-atpI	A	11	13503	13513	IGS atpH-atpI	T	11	15721	15731	IGS rps2-rpoC2	T	12	17786	17797	CDS rpoC2	A	13	13485	13497	IGS atpH-atpI
T	10	15849	15858	IGS rpl2-rpoC2	T	11	15613	15623	IGS rps2-rpoC2	T	11	13782	13792	IGS atpH-atpI	T	10	15850	15859	IGS rps2-rpoC2	T	11	17895	17905	CDS rpoC2	T	11	13766	13776	IGS atpH-atpI
T	12	17839	17850	CDS rpoC2	T	10	15742	15751	IGS rps2-rpoC2	T	11	15749	15759	IGS rps2-rpoC2	T	12	17833	17844	CDS rpoC2	TA	10	19261	19270	CDS rpoC2	T	14	15732	15745	IGS rps2-rpoC2
T	11	17948	17958	CDS rpoC2	T	12	17723	17734	CDS rpoC2	T	12	17865	12876	CDS rpoC2	T	11	17942	17952	CDS rpoC2	T	15	22023	22037	intron rpoC1	T	12	17846	17857	IGS rps2-rpoC2
TA	10	19314	19323	CDS rpoC2	T	11	17832	17842	CDS rpoC2	T	11	17974	17984	CDS rpoC2	TA	10	19308	19317	CDS rpoC2	T	12	25557	25568	intron rpoB	T	11	17955	17965	CDS rpoC2
T	14	22076	22089	intron rpoC1	TA	10	19198	19207	CDS rpoC2	TA	10	19340	19349	CDS rpoC2	T	15	22070	22084	intron rpoC1	TA	10	27340	27349	IGS trnC-petN	TA	10	19321	19330	CDS rpoC2
T	10	25611	25620	CDS rpoB	T	15	21960	21974	intron rpoC1	T	19	22102	22120	intron rpoC1	T	10	25606	25615	CDS rpoB	AT	10	29472	29481	IGS trnE-trnT	T	12	22083	22094	intron rpoC1
TA	12	26684	26695	IGS rpoB-trnC	T	10	25496	25505	CDS rpoB	T	12	25640	25651	CDS rpoB	A	10	26628	26637	IGS rpoB-trnC	AT	12	29953	29964	IGS trnE-trnT	T	10	25616	25625	CDS rpoB
TA	10	27424	27433	IGS trnC-petN	TA	10	27280	27289	IGS trnC-petN	A	13	26542	26554	IGS rpoB-trnC	TA	10	26682	26691	IGS rpoB-trnC	AT	10	30762	30771	IGS trnT-psbD	A	11	26638	26648	IGS rpoB-trnC
A	10	27465	27474	IGS trnC-petN	AT	12	29723	29734	intron trnE-trnT	TA	14	26720	26733	IGS rpoB-trnC	TA	10	27393	27402	IGS trnC-petN	TTA	12	34071	34082	IGS renS-psnZ	TA	10	26693	26702	IGS rpoB-trnC
A	12	28872	28883	IGS trnD-trnY	AT	10	30546	30555	IGS trnT-psbD	TA	10	27435	27444	IGS trnC petN	AT	10	29565	29574	IGS trnE-trnT	T	11	35091	35101	IGS trnfM-rps14	AT	10	29301	29310	IGS trnE-trnT
AT	12	30049	30060	IGS trnE-trnT	TTA	12	33857	33868	IGS trnS-trnG	AT	10	29538	29547	IGS trnE-trnT	AT	12	30072	30083	IGS trnE-trnT	T	11	40114	40124	IGS psaA-ycf3	AT	12	29790	29801	IGS trnE-trnT
AT	10	30878	30887	IGS trnT-psbD	A	10	42225	42234	intron ycf3	AT	12	30019	30030	IGS trnE-trnT	AT	10	30887	30896	IGS trnT-psbD	TA	16	40262	40277	intron ycf3	AT	10	30606	30615	IGS trnT-psbD
TTA	12	34194	34205	IGS trnS-psbZ	ATAA	12	45058	45069	IGS trnT-trnL	AT	12	30894	30905	IGS trnT-psbD	TTA	12	34195	34206	IGS trnS-psbZ	ATAA	12	45278	45289	IGS trnT-trnL	TTA	12	33914	33925	IGS trnS-psbZ
TA	12	40384	40395	IGS psaA-ycf3	T	11	45239	45149	intron trnL-UAA	TTA	12	34207	34218	IGS trnS-psbZ	TA	10	40383	40392	IGS psaA-ycf3	T	12	46472	46483	IGS trnF-ndhJ	A	10	34254	34263	IGS psbZ-trnG
A	10	40739	40748	IGS psaA-ycf3	A	12	45233	45334	intron trnL-UAA	T	10	35226	35235	IGS trnfM-rps14	T	10	40393	40402	IGS psaA-ycf3	T	10	46771	46780	IGS trnF-ndhJ	TA	10	40102	40111	IGS psaA-ycf3
TTTC	12	41604	41615	intron ycf3	T	14	45822	45835	IGS trnL-trnF	T	18	40248	40265	IGS psaA-ycf3	ATAA	12	45389	45400	IGS trnT-trnL	TAT	12	49052	49063	IGS ndhK-trnV	ATAA	12	45115	45126	IGS trnT-trnL
ATAA	12	45410	45421	IGS trnT-trnL	T	10	46561	46570	IGS trnF-ndhJ	TA	16	40403	40418	IGS psaA-ycf3	T	12	45570	45581	intron trnL-UAA	CTT	12	50597	50608	IGS trnM-atpE	T	15	45802	45816	IGS trnL-trnF
T	11	45591	45604	intron trnL-UAA	TAT	12	48858	48869	IGS ndhK-trnV	T	11	40419	40429	IGS psaA-ycf3	T	13	46077	46089	IGS trnL-trnF	A	14	52846	52859	IGS atpB-rbcL	T	10	46536	46545	IGS trnF-ndhJ
A	14	45674	45687	intron trnL-UAA	A	13	52618	52630	IGS atpB-rbcL	ATAA	12	45431	45442	IGS trnT-trnL	T	10	46816	46825	IGS trnF-ndhJ	AT	10	52967	52976	IGS atpB-rbcL	TAT	12	48810	48821	IGS ndhC-trnV
T	12	46607	46618	IGS trnF-ndhJ	AT	10	52738	52747	IGS atpB-rbcL	T	10	45612	45603	intron trnL-UAA	TAT	12	49097	49108	IGS ndhC-trnV	T	12	55208	55219	IGS rbcL-accD	A	10	49572	49581	intron trnV-UAC
TAT	12	49193	49204	IGS nuhK-trnV	T	12	54978	54989	IGS rbcL-accD	A	10	45687	45696	intron trnL-UAA	CTT	12	50633	50644	IGS trnM-atpE	ATA	15	55570	55584	IGS rbcL-accD	CTT	12	50348	50359	IGS trnM-atpE
AT	10	53071	53080	IGS atpB-rbcL	ATA	12	55344	55355	IGS rbcL-accD	T	13	46918	46930	IGS trnF-ndhJ	A	13	52881	52893	IGS atpB-rbcL	A	14	57845	57858	IGS accD-psaL	A	14	52596	52609	IGS atpB-rbcL
T	11	55347	55357	IGS rbcL-accD	A	10	59006	59015	IGS ycf4-cemA	TAT	12	49202	49213	IGS ndhC-trnV	AT	10	53012	53021	IGS atpB-rbcL	A	10	59447	59456	IGS ycf4-cemA	AT	10	52728	52737	IGS atpB-rbcL
ATA	15	55712	55726	IGS rbcL-accD	A	11	59124	59134	IGS ycf4-cemA	CTT	12	50738	50749	IGS trnM-atpE	ATA	15	55614	55628	IGS rbcL-accD	A	17	59565	59581	IGS+cemA	A	10	55221	55230	IGS rbcL-accD
A	15	57985	57999	IGS accD-psaI	TC	10	59201	59210	CDS cemA	A	14	52987	53000	IGS atpB-rbcL	TAG	12	56449	56460	CDS accD	TC	10	59648	59657	CDS cemA	ATA	15	55334	55348	IGS rbcL-accD
A	10	59703	59712	IGS ycf4-cemA	TA	12	64440	64451	IGS trnP-psaJ	AT	10	53108	53117	IGS atpB-rbcL	A	14	57896	57909	IGS accD-psaI	TA	12	64871	64882	IGS trnP-psaJ	TAG	12	56169	56180	CDS accD
TC	10	59779	59788	CDS cemA	AT	12	65102	65113	IGS psaJ-rpl33	T	11	55348	55358	IGS rbcL-accD	TC	10	59686	59695	CDS cemA	A	13	64942	64954	IGS trnP-psaJ	A	17	57616	57632	IGS accD-psaI
TA	12	65012	65023	IGS trnP-psaJ	ATTAT	15	67565	67579	IGS rpl12-clpP	ATA	15	55721	55735	IGS rbcL-accD	TA	12	64920	64931	IGS trnP-psaJ	T	11	65006	65016	IGS psaJ-rp;33	TC	10	59407	59416	CDS cemA
ATA	12	65021	65032	IGS trnP-psaJ	A	11	69057	69067	intron clpP	A	15	57996	58010	IGS accD-psaI	AT	12	65566	65577	IGS psaJ-rpl33	AT	12	65518	65529	IGS psaJ-rp;33	TA	12	64664	64675	IGS trnP-psaJ
AT	10	65668	65677	IGS psaJ-rpl33	T	15	72915	72929	intron petB	TC	10	59788	59797	CDS cemA	T	11	66642	66652	IGS rps18-rpl20	A	12	67296	67307	IGS rpl20-rps12	AT	12	65310	65321	IGS psaJ-rpl33
ATTAT	15	68103	68117	IGS rps12-clpP	AT	10	74935	74944	intron petD	A	10	61916	61925	IGS petA-psbJ	ATTAT	15	68041	68055	IGS rps12-clpP	ATTAT	15	67981	67995	IGS rps12-clpP	T	14	66386	66399	IGS rps18-rpl20
A	19	68550	68568	intron clpP	AT	10	74950	74959	intron petD	TA	12	65049	65060	IGS trnP-psaJ	A	11	68497	68507	intron clpP	A	10	68431	68440	intron clpP	A	10	67106	67115	IGS rpl20-rps12
A	11	69597	69607	intron clpP	ATAA	12	78791	78802	IGS rpl14-rpl16	AT	10	65700	65709	IGS psaJ-rpl33	A	10	69398	69407	intron clpP	T	11	70210	70220	IGS clpP-psbB	ATTAT	15	67789	67803	IGS rps12-clpP
T	11	69790	69800	intron clpP	AATA	12	80997	81008	CDS rps19	A	11	68612	68622	intron clpP	A	10	69531	69540	intron clpP	TAAGGT	18	72148	72165	IGS psbB-psbT	A	10	68527	68536	intron clpP
T	14	73459	73472	intron petB	A	11	81289	81299	IGS rpl22-rps19	T	11	70391	70401	IGS clpP-psbB	T	13	69723	69735	intron clpP	AT	10	75350	35359	intron petD	A	11	69280	69290	intron clpP
AT	10	75478	75487	intron petD	GA	10	86994	87003	CDS ycf2	T	12	73485	73496	intron petB	T	11	70284	70294	IGS clpP-psbB	AT	10	75365	75374	intron petD	T	10	69473	69482	intron clpP
TA	10	75491	75500	intron petD	A	13	96924	96936	IGS rps12-trnV	AT	10	75481	75490	intron petD	T	11	73379	73389	intron petB	T	10	78678	78687	IGS rps8-rpl14	T	11	73125	73135	intron petB
T	21	78798	78818	IGS rps8-rpl14	AG	10	105070	105079	IGS rrn5S-trnR	T	18	78779	78796	IGS rps8-rpl14	AT	10	75388	75397	intron petD	ATAA	12	79214	79225	IGS rpl14-rpl16	AT	10	75156	75165	intron petD
ATAA	12	79333	79344	IGS rpl14-rpl16	T	15	109592	109606	IGS ndhF-rpl32	T	10	78805	78814	IGS rps8-rpl14	AT	10	75403	75412	intron petD	AATA	12	81431	81442	CDS rps19	AT	10	75171	75180	intron petD
AATA	12	81540	81551	CDS rps19	A	11	109852	109862	IGS ndhF-rpl32	ATAA	12	79323	79334	IGS rpl14-rpl16	ATAA	12	79220	79231	IGS rpl14-rpl16	A	10	81723	81732	IGS rps19-trnH	T	13	78468	78480	IGS rps8-rpl14
AATA	12	81841	81852	IGS rpl22-rps19	AT	10	109966	109975	IGS ndhF-rpl32	AATA	12	81540	81551	CDS rpl22	A	11	79253	79263	IGS rpl14-rpl16	GA	10	87429	87438	CDS ycf2	ATAA	12	79006	79017	IGS rpl14-rpl16
GA	10	87540	87549	CDS cycf2	AATA	12	112646	112657	CDS ndhD	GA	10	87536	87545	CDS ycf2	AATA	12	81430	81441	CDS rpl22	A	13	97341	97353	IGS rpl12-renV	AATA	12	81213	81224	CDS rpl22
A	12	97469	97480	IGS rps12-trnV	TTGA	12	114764	114775	CDS ndhE	A	13	97435	97447	IGS rps12-trnV	GA	10	87424	87433	CDS ycf2	GA	10	101781	101790	intron trnA-UGC	GA	10	87271	87280	CDS ycf2
AG	10	105602	105611	IGS rrn5S-trnR	A	10	115968	115977	IGS ndhG-ndhI	AG	10	105571	105580	IGS rrn5S-trnR	A	14	97324	97337	IGS rps12-trnV	AG	10	105497	105506	IGS rrn5S-trnR	A	17	97171	97187	IGS rps12-trnV
T	12	110143	110154	IGS dnhF-rpl32	TCTA	12	118113	118124	intron ndhA	T	16	110099	110114	IGS ndhF-rpl32	AG	10	105466	105475	IGS rrn5S-trnR	T	13	110013	110025	IGS ndhF-rpl32	AG	10	105322	105331	IGS rrn5S-trnR
TA	10	110558	110567	IGS dnhF-rpl32	A	10	118705	118714	CDS ndhA	A	11	110348	110358	IGS ndhF-rpl32	T	12	109998	110009	IGS ndhF-rpl32	A	10	110264	110273	IGS ndhF-rpl32	A	10	110101	110110	IGS ndhF-rpl32
AATA	12	113151	113162	CDS ndhD	TC	10	119517	119526	CDS ndhH	T	11	111318	111328	IGS rpl32-trnL	TA	10	110419	110428	IGS ndhF-rpl32	TA	10	110370	110379	IGS ndhF-rpl32	TA	10	110267	110276	IGS ndhF-rpl32
TTA	12	115190	115201	IGS psaC-ndhE	AAAT	12	120281	120292	CDS rps15	A	12	111369	111380	IGS rpl32-trnL	T	11	111243	111253	IGS rpl32-trnL	AATA	12	113083	113094	CDS-ndhD	T	10	111091	111100	IGS rpl32-trnL
TTGA	12	115272	115283	CDS ndhE	T	10	121046	121055	ycf1	AATA	12	113163	113174	CDS ndhD	A	11	111294	111304	IGS rpl32-trnL	T	10	114911	114920	IGS psaC-ndhE	A	10	111141	111150	IGS rpl32-trnL
TCTA	12	118633	118644	intron ndhA	T	15	121616	121630	ycf1	T	10	114983	114992	IGS psaC-ndhE	AATA	12	113081	113092	CDS ndhD	TTGA	12	115202	115213	CDS ndhE	AATA	12	112927	112938	CDS ndhD
TC	10	120037	120046	CDS ndhH	T	10	121829	121838	ycf1	TTGA	12	115274	115285	CDS ndhE	T	11	114909	114919	IGS psaC-ndhE	TCTA	12	118561	118572	intron ndhA	T	11	114755	114765	IGS psaC-ndhE
T	10	121567	121576	ycf1	CATT	12	122468	122479	ycf1	T	10	118353	118362	intron ndhA	TTGA	12	115201	115212	CDS ndhE	TC	10	119965	119974	CDS ndhH	TTGA	12	115047	115058	CDS ndhE
T	15	122143	122157	ycf1	T	11	123393	123403	ycf1	TCTA	12	118634	118645	intron ndhA	T	10	118289	118298	intron ndhA	T	10	121500	121509	ycf1	T	11	116119	116129	IGS ndhG-ndhI
T	12	122853	122864	ycf1	TAT	12	123534	123545	ycf1	TC	10	120038	120047	CDS ndhH	TCTA	12	118570	118581	intron ndhA	T	10	122070	122079	ycf1	T	12	118132	118143	intron ndhA
CATT	12	123004	123015	ycf1	CT	10	127017	127026	IGS trnR-rrn5S	T	10	121574	121583	ycf1	TC	10	119974	119983	CDS ndhH	T	10	122283	122292	ycf1	TCTA	12	118415	118426	intron ndhA
T	11	123930	123940	ycf1	T	13	135160	135172	IGS trnV-rps12	T	15	122144	122158	ycf1	T	10	121520	121529	ycf1	CATT	12	122922	122933	ycf1	TC	10	119819	119828	CDS ndhH
CT	10	127555	127564	IGS trnR-rrn5S	TC	10	145093	145102	CDS ycf2	T	10	122357	122366	ycf1	T	15	122090	122104	ycf1	T	11	123847	123857	ycf1	T	10	121365	121374	ycf1
T	12	135686	135697	IGS trnV-rps12						CATT	12	122996	123007	ycf1	T	10	122303	122312	ycf1	CT	10	127469	127478	IGS trnR-rrn5S	T	15	121935	121949	ycf1
TC	10	145617	145626	CDS ycf2						T	11	123921	123931	ycf1	CATT	12	122942	122953	ycf1	TC	10	131185	131194	intron trnA-UGC	T	10	122148	122157	ycf1
										CT	10	127497	127506	IGS trnR-rrn5s	T	11	123861	123871	ycf1	T	13	135622	135634	IGS trnV-rpl12	CATT	12	122787	122798	ycf1
										T	13	135630	135642	IGS trnV-rps12	CT	10	127487	127496	IGS trnR-rrn5s	TC	10	145537	145546	CDS ycf2	T	11	123715	123725	ycf1
										TC	10	145532	145541	CDS ycf2	T	14	135625	135638	IGS trnV-rps12						CT	10	127341	127350	IGS trnR-rrn5s
															TC	10	145529	145538	CDS ycf2						T	17	135485	135501	IGS trnV-rps12
																									TC	10	145392	145401	CDS ycf2
