# Supplementary material for: Comparative Genomics and Phylogenomics of East Asian Tulips (Amana, Liliaceae)
Source: Front Plant Sci. 2017 Apr 4;8:451. doi: 10.3389/fpls.2017.00451 (PMC5378804; doi:10.3389/fpls.2017.00451)
Supplement: Table S5 — Simple sequence repeat (SSR) polymorphism in six Amana chloroplast genomes. [file Table5.XLSX]

## Sheet: Sheet1
		Amana edulis			A. latifolia			A. erythronioides			A. anhuiensis			A. kuocangshanica			A. wanzhensis
	Polymorphism	Length	Start	End	Length	Start	End	Length	Start	End	Length	Start	End	Length	Start	End	Length	Start	End
AG	N	10	105602	105611	10	105070	105079	10	105571	105580	10	105466	105475	10	105497	105506	10	105322	105331
AT	Y				10	7976	7985
	Y				10	7990	7999
	Y							10	29538	29547	10	29565	29574	10	29472	29481	10	29301	29310
	Y				12	29723	29734							12	29953	29964	12	29790	29801
	Y	12	30049	30060	10	30546	30555	12	30019	30030	12	30072	30083	10	30762	30771	10	30606	30615
	Y	10	30878	30887				12	30894	30905	10	30887	30896
	N	10	53071	53080	10	52738	52747	10	53108	53117	10	53012	53021	10	52967	52976	10	52728	52737
	Y	10	65668	65677	12	65102	65113	10	65700	65709	12	65566	65577	12	65518	65529	12	65310	65321
	N	10	75478	75487	10	74935	74944	10	75481	75490	10	75388	75377	10	75350	75359	10	75156	75165
	Y				10	74950	74959				10	75403	75412	10	75365	75374	10	75171	75180
	Y				10	109966	109975
CT	N	10	11945	11954	10	11829	11838	10	11972	11981	10	11949	11958	10	11906	11915	10	11959	11968
	N	10	127555	127564	10	127017	127026	10	127497	127506	10	127487	127496	10	127469	127478	10	127341	127350
GA	N	10	87540	87549	10	86994	87003	10	87536	87545	10	87424	87433	10	87429	87438	10	87271	87280
	Y													10	101781	101790
TA	N	10	8461	8470	10	8374	8383	10	8505	8514	10	8484	8493	10	8448	8457	10	8490	8499
	N	10	19314	19323	10	19198	19207	10	19340	19349	10	19308	19317	10	19261	19270	10	19321	19330
	Y	12	26684	26695				14	26720	26733	10	26682	26691				10	26693	26702
	Y	10	27424	27423	10	27280	27289	10	27435	27444	10	27393	27402	10	27340	27349
	Y	12	40384	40395				16	40403	40418	10	40383	40392	16	40262	40277	10	40102	40111
	N	12	65012	65023	12	64440	64451	12	65049	65060	12	64920	64931	12	64871	64882	12	64664	64675
	Y	10	75500	75491
	Y	10	110558	110567							10	110419	110428	10	110370	110379	10	110267	110276
TC	N	10	59788	59779	10	59211	59210	10	59788	59797	10	59686	59695	10	59648	59657	10	59407	59416
	N	10	120037	120046	10	119517	119526	10	120038	120047	10	119974	119983	10	119965	119974	10	119819	119828
	Y													10	131185	131194
	N	10	145617	145626	10	145093	145102	10	145532	145541	10	145529	145538	10	145537	145546	10	145392	145401
ATA	Y	15	55712	55726	12	55344	55355	15	55721	55735	15	55614	55628	15	55570	55584	15	55334	55348
	Y	12	65021	65032
CTT	Y							12	50738	50749	12	50633	50644	12	50597	50608	12	50348	50359
TAG	Y										12	56449	56460				12	56169	56180
TAT	N	12	49193	49204	12	48858	48869	12	49202	49213	12	49097	49108	12	49052	49063	12	48810	48821
	Y				12	123534	123545
TTA	Y													12	15798	15809
	N	12	34194	34205	12	33857	33868	12	34207	34218	12	34195	34206	12	34071	34082	12	33914	33925
	Y	12	115190	115201
AAAT	Y							12	12537	12548
	Y				12	120281	120292
AATA	N	12	81540	81551	12	80997	81008	12	81540	81551	12	81430	81441	12	81431	81442	12	81213	81224
	Y	12	81841	81852
	N	12	113151	113162	12	112646	112657	12	113163	113174	12	113081	113092	12	113083	113094	12	112927	112938
AGAA	N	12	9567	9578	12	9451	9462	12	9594	9605	12	9565	9576	12	9528	9539	12	9575	9586
ATAA	N	12	45410	45421	12	45058	45069	12	45431	45442	12	45389	45400	12	45278	45289	12	45115	45126
	N	12	79333	79344	12	78791	78802	12	79323	79334	12	79220	79231	12	79214	79225	12	79006	79017
CATT	N	12	123004	123015	12	122468	122479	12	122996	123007	12	122942	122953	12	122922	122933	12	122787	122798
TCTA	N	12	118633	118644	12	118113	118124	12	118634	118645	12	118570	118581	12	118561	118572	12	118415	118426
TTGA	N	12	115272	115283	12	114764	114775	12	115274	115285	12	115201	115212	12	115202	115213	12	115047	115058
TTTC	Y	12	41604	41615
ATTAT	Y	15	68103	68117	15	67565	67579				15	68041	68055	15	67981	67995	15	67789	67803
TAAGGT	Y													18	72148	72165
